# Supplementary material for: Seasonal dynamics of lotic bacterial communities assessed by 16S rRNA gene amplicon deep sequencing
Source: Sci Rep. 2020 Oct 2;10:16399. doi: 10.1038/s41598-020-73293-9 (PMC7532223; doi:10.1038/s41598-020-73293-9)
Supplement: Supplementary file 1 — Supplementary Data. [file 41598_2020_73293_MOESM1_ESM.xlsx]

## Sheet: Chao 1
Name	1.0	2633.0	5264.0	7896.0	10527.0	13159.0	15790.0	18422.0	21053.0	23685.0	26316.0	28948.0	31579.0	34211.0	36842.0	39474.0	42105.0	44737.0	47368.0	50000.0
Cold_1a	1	2 792,88	3 786,21	4 443,49	4 880,76	5 277,10	5 624,53	5 853,78	6 097,51	6 313,54	6 493,11	6 665,83	6 821,03	6 964,90	7 064,00	7 223,88	7 316,92	7 409,53	7 522,96	7 605,35
Cold_2b	1	3 029,83	3 982,32	4 652,87	5 107,38	5 483,68	5 777,82	6 016,38	6 248,71	6 391,91	6 596,50	6 725,67	6 844,42	6 992,62	7 082,70	7 184,73	7 296,77	7 387,60	7 451,34	7 496,59
Cold_2c	1	2 315,74	3 183,38	3 750,53	4 181,97	4 542,04	4 804,40	5 049,78	5 257,97	5 415,47	5 597,60	5 741,29	5 858,65	5 985,20	6 111,60	6 184,07	6 295,12	6 364,20	6 507,70	6 574,77
Cold_2d	1	2 310,32	3 135,08	3 740,04	4 142,30	4 479,23	4 747,95	4 970,50	5 195,07	5 316,87	5 463,87	5 639,73	5 761,31	5 851,60	5 982,31	6 101,60	6 192,28	6 282,72	6 388,94	6 445,74
Warm_2a	1	1 700,32	2 446,86	2 984,08	3 400,89	3 668,02	3 959,97	4 170,12	4 360,44	4 526,74	4 641,61	4 801,04	4 889,26	5 022,20	5 123,22	5 216,11	5 311,91	5 364,11	5 452,12	5 510,88
Warm_2b	1	1658.13	1 899,23	2 252,38	2 569,98	2 804,45	3 014,97	3 212,62	3567.12	3742.12	3857.21	3989.12	4015.21	4213.71	4312.78	4432.45	4511.23	4588.12	4678.24	4786.46
Warm_2c	1	2 419,28	3 246,05	3 806,02	4 216,92	4 552,33	4 822,96	5 039,48	5 287,35	5 473,71	5 634,59	5 756,23	5 905,34	6 047,47	6 141,97	6 241,03	6 375,83	6 442,72	6 544,92	6 610,11
Warm_2d	1	2 301,85	3 090,13	3 609,20	4 029,31	4 336,09	4 573,71	4 784,21	5 009,79	5 197,11	5 356,62	5 497,25	5 613,20	5 760,24	5 856,94	5 956,65	6 021,96	6 122,09	6 227,54	6 292,97
Cold_1b	1	3 252,80	4 306,02	4 919,08	5 393,67	5 760,73	6 033,99	6 302,08	6 509,41	6 672,33	6 825,03	6 975,47	7 062,12	7 187,78	7 292,59	7 375,70	7 434,69	7 523,71	7 590,60	7 635,81
Cold_1c	1	2 753,28	3 721,82	4 398,09	4 944,56	5 261,27	5 666,87	5 871,79	6 116,79	6 317,29	6 517,87	6 693,77	6 847,49	6 953,98	7 096,41	7 222,82	7 307,16	7 411,73	7 517,78	7 613,08
Cold_1d	1	2 367,95	3 312,15	3 860,59	4 244,43	4 661,23	4 977,14	5 179,27	5 429,68	5 639,63	5 772,91	5 982,78	6 114,01	6 262,41	6 377,96	6 471,29	6 596,13	6 688,03	6 794,76	6 873,55
Warm_1a	1	1 650,53	2 414,68	2 882,30	3 303,05	3 551,09	3 824,89	4 010,47	4 184,01	4 342,57	4 508,91	4 641,26	4 743,38	4 881,94	4 949,05	5 070,88	5 125,58	5 206,83	5 309,50	5 351,98
Warm_1b	1	1 743,62	2 409,21	2 927,13	3 231,13	3 543,32	3 738,95	3 946,90	4 092,10	4 228,20	4 380,86	4 510,49	4 597,01	4 703,17	4 789,47	4 864,94	4 951,84	5 056,24	5 123,84	5 214,43
Warm_1c	1	2 316,18	3 155,92	3 719,16	4 216,23	4 598,65	4 901,51	5 223,20	5 443,05	5 641,73	5 864,14	6 026,26	6 189,61	6 333,30	6 474,00	6 617,29	6 717,59	6 849,62	6 929,06	7 052,24
Warm_1d	1	2 090,68	2 935,11	3 489,36	3 886,49	4 218,30	4 483,09	4 724,25	4 914,45	5 086,86	5 243,80	5 380,53	5 534,79	5 629,82	5 765,66	5 845,61	5 965,45	6 048,09	6 127,32	6 214,46
Cold_2a	1	3 061,48	4 124,78	4 830,20	5 299,91	5 689,66	6 009,95	6 286,84	6 512,02	6 709,91	6 875,61	7 068,97	7 193,48	7 307,24	7 440,36	7 548,16	7 665,13	7 759,38	7 838,82	7 929,62

## Sheet: Shannon entropy
Name	1.0	2633.0	5264.0	7896.0	10527.0	13159.0	15790.0	18422.0	21053.0	23685.0	26316.0	28948.0	31579.0	34211.0	36842.0	39474.0	42105.0	44737.0	47368.0	50000.0
Cold_1a	0	7.86	8.14	8.27	8.35	8.4	8.45	8.48	8.51	8.53	8.55	8.56	8.58	8.59	8.6	8.61	8.62	8.62	8.63	8.64
Cold_2b	0	8.79	9.12	9.27	9.36	9.42	9.47	9.5	9.53	9.55	9.57	9.59	9.6	9.62	9.63	9.64	9.65	9.66	9.66	9.67
Cold_2c	0	8.68	8.94	9.07	9.14	9.19	9.23	9.26	9.28	9.3	9.31	9.33	9.34	9.35	9.36	9.37	9.38	9.38	9.39	9.39
Cold_2d	0	8.72	8.98	9.12	9.18	9.23	9.28	9.3	9.32	9.34	9.36	9.37	9.38	9.39	9.4	9.41	9.42	9.42	9.43	9.44
Warm_2a	0	7.1	7.28	7.36	7.42	7.45	7.48	7.5	7.52	7.53	7.54	7.55	7.57	7.57	7.58	7.59	7.59	7.6	7.6	7.61
Warm_2b	0	6.83	6.95	7.02	7.08	7.15	7.21	7.23	7.25	7.26	7.27	7.28	7.3	7.3	7.32	7.33	7.34	7.35	7.36	7.37
Warm_2c	0	8.57	8.84	8.96	9.04	9.09	9.13	9.16	9.18	9.2	9.21	9.23	9.24	9.26	9.26	9.27	9.28	9.29	9.29	9.3
Warm_2d	0	8.61	8.87	9	9.07	9.12	9.16	9.19	9.21	9.23	9.25	9.26	9.27	9.28	9.29	9.3	9.3	9.31	9.31	9.32
Cold_1b	0	9.12	9.48	9.64	9.75	9.81	9.86	9.9	9.93	9.96	9.98	10	10.01	10.02	10.04	10.05	10.06	10.06	10.07	10.08
Cold_1c	0	8.07	8.34	8.47	8.56	8.61	8.65	8.68	8.71	8.74	8.75	8.77	8.78	8.79	8.8	8.81	8.82	8.83	8.83	8.84
Cold_1d	0	7.44	7.68	7.79	7.85	7.92	7.95	7.98	8	8.01	8.03	8.04	8.06	8.07	8.08	8.09	8.09	8.1	8.1	8.11
Warm_1a	0	7.63	7.81	7.91	7.96	7.99	8.02	8.04	8.06	8.07	8.08	8.09	8.1	8.11	8.12	8.13	8.13	8.14	8.14	8.14
Warm_1b	0	7.4	7.58	7.67	7.73	7.76	7.8	7.81	7.83	7.85	7.86	7.87	7.88	7.88	7.89	7.89	7.9	7.91	7.91	7.92
Warm_1c	0	7.91	8.13	8.25	8.32	8.37	8.4	8.43	8.45	8.47	8.49	8.5	8.51	8.52	8.53	8.54	8.55	8.55	8.56	8.56
Warm_1d	0	7.57	7.79	7.89	7.96	8	8.03	8.05	8.07	8.1	8.11	8.12	8.13	8.14	8.15	8.16	8.16	8.17	8.17	8.18
Cold_2a	0	8.94	9.27	9.43	9.52	9.59	9.64	9.67	9.7	9.73	9.75	9.76	9.78	9.79	9.8	9.81	9.82	9.83	9.84	9.85

## Sheet: Richness (total OTUs)
Name	1.0	2633.0	5264.0	7896.0	10527.0	13159.0	15790.0	18422.0	21053.0	23685.0	26316.0	28948.0	31579.0	34211.0	36842.0	39474.0	42105.0	44737.0	47368.0	50000.0
Cold_1a	1	922.48	1 499,58	1 955,61	2 340,01	2 674,20	2 972,09	3 238,54	3 482,70	3 704,87	3 903,98	4 098,20	4 270,07	4 439,71	4 588,61	4 746,68	4 875,54	5 004,48	5 128,88	5 246,15
Cold_2b	1	1 073,57	1 722,34	2 224,68	2 639,99	2 993,86	3 303,82	3 581,85	3 827,06	4 046,46	4 265,24	4 446,33	4 614,40	4 784,74	4 929,74	5 065,78	5 211,29	5 333,38	5 445,03	5 550,92
Cold_2c	1	978.03	1 496,74	1 895,38	2 212,38	2 499,34	2 739,63	2 957,32	3 153,51	3 337,54	3 503,46	3 659,76	3 800,02	3 934,42	4 062,90	4 173,72	4 295,18	4 389,56	4 502,73	4 594,74
Cold_2d	1	978.09	1 492,59	1 889,23	2 209,10	2 485,19	2 728,84	2 944,99	3 140,29	3 316,77	3 475,92	3 634,08	3 773,66	3 901,40	4 028,51	4 148,78	4 248,23	4 356,82	4 454,99	4 548,22
Warm_2a	1	627.89	987.5	1 277,88	1 522,30	1 736,66	1 935,64	2 111,16	2 275,70	2 423,63	2 561,77	2 694,29	2 820,98	2 939,58	3 048,06	3 155,74	3 253,15	3 354,04	3 440,80	3 524,72
Warm_2b	1	475.7	750.01	967.75	1 151,68	1 317,29	1 465,25	1 599,13	1655.26	1802.13	1955.3	2112.24	2258.41	2410.24	2558.07	2788.54	2959.47	3118.19	3266.71	3457.66
Warm_2c	1	936.81	1 462,27	1 869,56	2 205,16	2 492,32	2 742,61	2 964,75	3 169,50	3 357,65	3 527,11	3 682,16	3 822,88	3 966,41	4 088,04	4 213,33	4 328,21	4 430,02	4 533,12	4 636,79
Warm_2d	1	958.62	1 478,25	1 870,10	2 194,04	2 464,91	2 698,99	2 914,39	3 102,44	3 279,49	3 441,00	3 584,79	3 725,12	3 850,36	3 968,09	4 080,27	4 180,75	4 281,54	4 378,63	4 466,33
Cold_1b	1	1 209,68	1 934,11	2 482,13	2 935,09	3 316,92	3 638,53	3 933,76	4 188,14	4 420,15	4 632,68	4 822,01	4 995,73	5 157,27	5 310,69	5 448,99	5 574,63	5 697,45	5 810,76	5 917,85
Cold_1c	1	946.85	1 514,01	1 972,03	2 365,42	2 686,63	2 987,69	3 240,28	3 485,50	3 713,15	3 906,20	4 098,17	4 278,78	4 436,24	4 593,24	4 737,18	4 876,95	5 005,42	5 133,98	5 245,73
Cold_1d	1	804.1	1 302,95	1 693,88	2 025,46	2 323,30	2 586,60	2 808,69	3 024,26	3 217,28	3 397,57	3 563,68	3 718,48	3 873,22	4 002,58	4 133,71	4 259,10	4 377,40	4 490,02	4 596,34
Warm_1a	1	645.13	1 003,18	1 284,06	1 531,54	1 733,67	1 924,59	2 090,52	2 248,04	2 396,63	2 528,79	2 657,11	2 776,84	2 888,34	2 991,48	3 099,12	3 184,87	3 282,40	3 370,00	3 448,53
Warm_1b	1	665.1	1 021,38	1 312,84	1 554,27	1 767,07	1 957,43	2 124,66	2 277,59	2 425,19	2 560,46	2 683,48	2 797,24	2 903,63	3 011,22	3 102,55	3 196,26	3 285,18	3 367,47	3 448,56
Warm_1c	1	810.43	1 289,21	1 670,35	1 990,20	2 276,24	2 522,16	2 750,80	2 961,23	3 144,98	3 331,44	3 497,76	3 649,64	3 796,51	3 934,86	4 071,73	4 188,49	4 310,35	4 420,35	4 533,60
Warm_1d	1	738.3	1 170,54	1 519,78	1 818,12	2 071,78	2 303,55	2 513,29	2 700,67	2 883,64	3 041,11	3 188,92	3 329,69	3 466,15	3 593,38	3 706,60	3 821,37	3 926,74	4 026,64	4 123,75
Cold_2a	1	1 121,87	1 794,69	2 311,20	2 739,53	3 103,71	3 425,49	3 708,41	3 967,25	4 195,67	4 409,79	4 608,48	4 786,50	4 958,76	5 121,20	5 263,32	5 409,34	5 540,32	5 656,79	5 780,01

## Sheet: Phylogenetic diversity
Name	1.0	2633.0	5264.0	7896.0	10527.0	13159.0	15790.0	18422.0	21053.0	23685.0	26316.0	28948.0	31579.0	34211.0	36842.0	39474.0	42105.0	44737.0	47368.0	50000.0
Cold_1a	0.00783	3.89	4.94	5.59	6.18	6.52	6.87	7.11	7.37	7.5	7.69	7.85	8.07	8.15	8.3	8.41	8.43	8.55	8.66	8.72
Cold_2b	0.00274	4.47	5.58	6.22	6.74	7.14	7.4	7.68	7.86	8.01	8.23	8.35	8.4	8.56	8.68	8.73	8.83	8.85	8.92	8.99
Cold_2c	0.01	5.02	5.86	6.3	6.61	6.9	7.06	7.32	7.36	7.55	7.68	7.69	7.86	7.93	8.08	8.12	8.17	8.22	8.32	8.37
Cold_2d	0.01	4.98	5.74	6.15	6.48	6.71	6.89	7.05	7.19	7.32	7.45	7.5	7.62	7.71	7.76	7.88	7.87	7.99	8.05	8.11
Warm_2a	0.02	2.54	3.33	3.77	4.06	4.45	4.7	5.05	5.12	5.41	5.67	5.74	5.88	6.04	6.21	6.27	6.41	6.54	6.66	6.65
Warm_2b	0.0028	2.19	2.73	3.31	3.52	3.77	4.05	4.26	4.56	4.82	5.16	5.42	5.62	5.83	6.06	6.13	6.21	6.38	6.48	6.49
Warm_2c	0.02	3.53	4.55	5.22	5.83	6.05	6.42	6.58	6.82	6.99	7.15	7.25	7.35	7.53	7.6	7.66	7.74	7.8	7.83	7.88
Warm_2d	0.02	3.8	4.92	5.48	5.9	6.19	6.37	6.6	6.79	6.94	7.1	7.17	7.3	7.4	7.49	7.6	7.64	7.68	7.71	7.79
Cold_1b	0.00522	4.5	5.54	6.22	6.79	7.03	7.36	7.61	7.83	8	8.08	8.24	8.3	8.42	8.5	8.59	8.63	8.69	8.73	8.82
Cold_1c	0.00522	3.79	4.89	5.43	5.97	6.42	6.65	6.89	7.06	7.22	7.44	7.6	7.69	7.78	7.87	7.97	8.07	8.17	8.24	8.24
Cold_1d	0.00669	3.31	4.45	5.04	5.54	5.96	6.18	6.46	6.64	6.85	7.02	7.18	7.33	7.41	7.55	7.65	7.74	7.8	7.9	7.95
Warm_1a	0.00526	2.99	3.97	4.41	4.66	4.95	5.15	5.43	5.5	5.67	5.79	5.86	6.05	6.14	6.25	6.35	6.48	6.53	6.66	6.69
Warm_1b	0.0078	3.03	3.88	4.44	4.85	5.16	5.38	5.63	5.76	5.97	6.05	6.22	6.32	6.49	6.6	6.71	6.78	6.83	6.91	7.02
Warm_1c	0.0058	3.95	4.9	5.51	6.08	6.4	6.69	6.93	7.17	7.33	7.51	7.66	7.78	7.97	8.05	8.15	8.21	8.36	8.42	8.49
Warm_1d	0.02	3.28	4.14	4.72	5.25	5.64	5.91	6.2	6.49	6.72	6.93	7.03	7.17	7.3	7.39	7.52	7.65	7.78	7.82	7.9
Cold_2a	0.01	4.47	5.58	6.33	6.75	7.08	7.25	7.6	7.81	7.92	8.14	8.24	8.31	8.51	8.54	8.6	8.64	8.76	8.81	8.85

## Sheet: Inverse Simpson index
Name	1.0	2633.0	5264.0	7896.0	10527.0	13159.0	15790.0	18422.0	21053.0	23685.0	26316.0	28948.0	31579.0	34211.0	36842.0	39474.0	42105.0	44737.0	47368.0	50000.0
Cold_1a	0	1.02041	1.02041	1.02041	1.02041	1.02041	1.02041	1.02041	1.02041	1.02041	1.02041	1.02041	1.02041	1.02041	1.02041	1.02041	1.02041	1.02041	1.02041	1.02041
Cold_2b	0	1.0101	1.0101	1.0101	1.0101	1.0101	1.0101	1.0101	1.0101	1.0101	1.0101	1.0101	1.0101	1.0101	1.0101	1.0101	1.0101	1.0101	1.0101	1.0101
Cold_2c	0	1.0101	1.0101	1.0101	1.0101	1.0101	1.0101	1.0101	1.0101	1.0101	1.0101	1.0101	1.0101	1.0101	1.0101	1.0101	1.0101	1.0101	1.0101	1.0101
Cold_2d	0	1.0101	1.0101	1.0101	1.0101	1.0101	1.0101	1.0101	1.0101	1.0101	1.0101	1.0101	1.0101	1.0101	1.0101	1.0101	1.0101	1.0101	1.0101	1.0101
Warm_2a	0	1.02041	1.02041	1.02041	1.02041	1.02041	1.02041	1.02041	1.02041	1.02041	1.02041	1.02041	1.02041	1.02041	1.02041	1.02041	1.02041	1.02041	1.02041	1.02041
Warm_2b	0	1.03	1.03	1.03	1.03	1.03	1.03	1.03	1.03	1.03	1.03	1.03	1.03	1.03	1.03	1.03	1.03	1.03	1.03	1.03
Warm_2c	0	1.0101	1.0101	1.0101	1.0101	1.0101	1.0101	1.0101	1.0101	1.0101	1.0101	1.0101	1.0101	1.0101	1.0101	1.0101	1.0101	1.0101	1.0101	1.0101
Warm_2d	0	1.0101	1.0101	1.0101	1.0101	1.0101	1.0101	1.0101	1.0101	1.0101	1.0101	1.0101	1.0101	1.0101	1.0101	1.0101	1.0101	1.0101	1.0101	1.0101
Cold_1b	0	1.0101	1.0101	1.0101	1.0101	1.0101	1.0101	1.0101	1.0101	1.0101	1.0101	1.0101	1.0101	1.0101	1.0101	1.0101	1.0101	1.0101	1.0101	1.0101
Cold_1c	0	1.02041	1.02041	1.02041	1.02041	1.02041	1.02041	1.02041	1.02041	1.02041	1.02041	1.02041	1.02041	1.02041	1.02041	1.02041	1.02041	1.02041	1.02041	1.02041
Cold_1d	0	1.03093	1.03093	1.03093	1.03093	1.03093	1.03093	1.03093	1.03093	1.03093	1.03093	1.03093	1.03093	1.03093	1.03093	1.03093	1.03093	1.03093	1.03093	1.03093
Warm_1a	0	1.0101	1.0101	1.0101	1.0101	1.0101	1.0101	1.0101	1.0101	1.0101	1.0101	1.0101	1.0101	1.0101	1.0101	1.0101	1.0101	1.0101	1.0101	1.0101
Warm_1b	0	1.03093	1.03093	1.03093	1.02041	1.03093	1.02041	1.02041	1.02041	1.02041	1.02041	1.02041	1.02041	1.02041	1.02041	1.02041	1.02041	1.02041	1.02041	1.02041
Warm_1c	0	1.0101	1.0101	1.0101	1.0101	1.0101	1.0101	1.0101	1.0101	1.0101	1.0101	1.0101	1.0101	1.0101	1.0101	1.0101	1.0101	1.0101	1.0101	1.0101
Warm_1d	0	1.02041	1.02041	1.02041	1.02041	1.02041	1.02041	1.02041	1.02041	1.02041	1.02041	1.02041	1.02041	1.02041	1.02041	1.02041	1.02041	1.02041	1.02041	1.02041
Cold_2a	0	1.0101	1.0101	1.0101	1.0101	1.0101	1.0101	1.0101	1.0101	1.0101	1.0101	1.0101	1.0101	1.0101	1.0101	1.0101	1.0101	1.0101	1.0101	1.0101
